# Supplementary material for: Motor deficits seen in microglial ablation mice could be due to non-specific damage from high dose diphtheria toxin treatment
Source: Nat Commun. 2022 Jul 5;13:3874. doi: 10.1038/s41467-022-31562-3 (PMC9256727; doi:10.1038/s41467-022-31562-3)
Supplement: Supplementary file 3 — Source Data [file 41467_2022_31562_MOESM3_ESM.xlsx]

## Sheet: Body weight
Body weight (g), each number represented the weight of a mouse at that day
	Body weight (g)
days post DT	WT high dose DT								WT low dose DT												DTR high dose DT									DTR low dose DT
Pre	22.6	22	27.3	26.64	25.36	25.72	28.7	27.75	23.84	24.65	25.75	27.58	28.94	30.2	23.85	26	27.2	24.3	25.4	27.3	26.13	24.5	27.42	29.75	25.1	26.98	26.04	29.1	24.22	28.39	29.16	27.48	31.3	25.95	27	20.55	22	25.5	24.5	26.4	25.7
4	20.38	20.55	24.46	22.19	24.51	22.98	25.05	26	24	24.7	26.08	26.47	27.81	31.2	23.9	23.9	26.85	23.85	24.23	26.5	20.43	21.38	22.07	24.49	24.2	24.7	24.2	26	21.5	26.6	28.86	27	30	25.7	27.2	20.3	22	24.94	24.45	25.55	24.3
6	19.48	20.48	22.59	20.68	21.76	21.9	23.28	22.31	23.5	24.2	27.41	26.9	28.34	31.5	23.8	24.39	26.91	23.2	24.56	26.27	17.99	19.75	21.12	24.76	24.6	24.5	24	25.5	21.6	26.26	28.47	26.5	30.1	25.9	26.86	20.25	21.25	24.05	23.69	25.42	25.25
8	17.9	18.3	19.5	19.45	19.6	19.8	21.29	22.53	22.98	23.95	27.31	27.32	28.53	31.9	23.87	25.66	26.65	24.5	25.37	26.94	15.55	19.52	20.06	21.83	24.22	23.39	22.15	23.13	17.2	25.93	28.32	26	29.5	25.9	26.82	20.23	21.14	23.6	23.71	25.47	25.05
10	15.94	18.3	17.55	17.62	18.18	20.16	22.64	23.22	23.33	24.45	27.8	27.33	28.16	33.56	24.08	24.43	26.41	23.45	24.49	26.2	14.1	16.78	17.54	19.35	24.6	20.58	20.29	21.43	16.5	25.98	27.79	25.8	29.05	25.96	26.14	19.81	20.71	24.85	23.25	25.69	24.41

## Sheet: Ataxia score
Ataxia score assessment, each number represented a mouse score at that day
	Ataxia score
days post DT	WT high dose DT								WT low dose DT												DTR high dose DT									DTR low dose DT
Pre	0	0	0	0	0	0	0	0	0	0	0	0	0	0	0	0	0	0	0	0	0	0	0	0	0	0	0	0	0	0	0	0	0	0	0	0	0	0	0	0	0
4	0	0	0	0	1	1	1	1	0	0	0	0	0	0	0	0	0	0	0	0	1	1	1	0	0	1	2	0	0	1	1	0	0	0	0	0	1	1	1	1	0
5	1	1	0	1	1	1	1	1	0	0	0	1	0	0	0	0	0	0	0	0	1	1	1	0	1	1	4	1	1	1	1	0	0	0	0	0	1	1	1	1	0
6	1	1	0	1	1	1	1	1	0	0	0	1	1	0	0	1	0	1	0	0	1	2	2	1	1	1	5	1	1	1	1	0	0	1	1	1	1	0	0	1	0
7	1	1	1	1	1	1	2	1	0	0	0	0	0	0	0	1	0	1	0	0	2	3	3	1	1	2	5	1	1	1	1	1	0	1	1	1	1	0	0	1	0
8	2	1	1	2	2	2	4	1	0	1	0	1	0	0	0	0	0	0	0	0	3	3	3	2	3	3	5	2	1	1	1	0	0	1	1	0	1	0	0	1	0
9	2	6	1	6	2	3	6	1	0	1	0	0	0	0	0	0	0	0	0	0	4	5	4	2	6	5	8	2	2	1	0	1	0	1	1	0	0	0	0	1	0
10	2	8	3	5	3	3	8	1	0	1	0	0	0	0	0	0	0	0	0	0	5	7	6	1	5	5	8	2	3	0	0	1	0	1	1	0	0	0	0	1	0

## Sheet: Rotarod
Rotarod drop latency (s), each number represented the rotarod performance of a mouse at day 10 post DT
	Drop latency (s)
	WT high dose DT								WT low dose DT												DTR high dose DT									DTR low dose DT												WT no DT
	44	26	64	75	62	105	78	63	90	113	127	107	135	112	102	92	163	110	200	123	75	23	31	97	87	88	27	76	49	118	80	122	155	150	134	111	125	107	81	140	175	120	107	115	87	112	155	145	144
[truncated: 6 more columns]

## Sheet: Microglia cell density (Fig1)
Microglia cell density (mm-2) at day 10 post DT, each number represented the cell density calculated from a 10X Iba1 staining image
	no DT			low dose DT				high dose DT
	WT	DTR		WT	DTR	Ablation		WT	DTR	Ablation
	219.415	227.528		184.877	184.877	32.608		251.921	215.352	26.1509
	215.352	215.339		186.909	205.194	25.42		266.142	217.383	21.7084
	247.858	243.78		207.225	207.225	26.8009		274.269	219.415	37.0907
	235.668	203.15		209.257	211.288	32.1355		276.3	233.636	32.2479
	231.605	231.591		215.352	221.447	22.464		278.332	243.794	14.9236
	247.858	199.087		217.383	223.478	31.6415		286.458	251.921	44.6956
	231.605	243.78		217.383	223.478	56.8854		286.458	260.047	41.5635
	223.478	211.276		219.415	229.573	52.8221		292.553	260.047	49.8652
	223.478	190.961		221.447	231.605	44.6956		294.585	274.269
	243.794	195.024		227.541	233.636	42.2437		296.616	276.3
	207.225	207.213		227.541	237.7			304.743	280.364
	227.541	235.654		229.573	239.731			310.838	280.364
				231.605	239.731			320.996	280.364
				239.731	241.763			325.059	286.458
				243.794				335.217	296.617
				251.921				357.565	306.775
								359.597	316.933
								375.85	316.933
								432.735

## Sheet: Microglia soma size
Microglia soma size (μm-2), each number represented a cell from a 40X Iba1 staining image
	no DT			low dose DT			high dose DT
	WT	DTR		WT	DTR		WT	DTR
	65.252	34.788		33.251	58.237		121.759	41.515
	51.125	66.693		58.621	57.276		142.036	52.086
	82.069	42.092		54.297	57.756		133.675	75.15
	80.532	42.861		75.054	46.993		120.029	51.99
	54.297	49.299		84.376	55.065		110.803	100.809
	69.961	57.18		53.816	33.731		105.998	81.205
	56.795	42.092		48.723	44.783		86.682	41.419
	65.636	49.011		50.837	39.113		51.702	50.933
	48.915	59.198		53.239	40.17		65.732	35.653
	63.426	72.844		30.752	54.681		72.556	55.161
	40.746	51.317		48.531	53.143		78.802	38.824
	43.245	48.531		51.414	70.345		87.835	52.375
	39.497	65.348		51.414	55.738		71.787	40.266
	45.936	72.94		35.269	53.336		57.948	52.278
	45.936	46.224		38.728	73.036		53.72	42.284
	50.068	58.621		41.9	64.099		102.347	50.741
	54.969	48.146		55.45	75.535		75.823	54.873
	59.102	54.104		51.51	52.471		87.739	74.862
	57.852	50.837		47.762	58.044		68.231	72.748
	59.966	40.17		40.458	76.4		101.097	63.138
	64.579	35.461		64.387	52.278		57.372	61.12
	47.762	52.951		49.107	48.915		92.544	74.381
	53.047	61.12		48.05	67.366		60.639	64.099
	48.338	77.264		62.657	55.45		81.781	36.134
	56.411	50.837		65.54	68.712		79.283	61.024
	30.848	59.005		52.663	64.195		91.199	42.765
	61.312	44.783		59.678	42.765		102.635	50.164
	39.113	44.494		56.603	47.473		72.267	66.79
	63.138	50.164		41.707	44.975		125.411	71.979
	62.177	69.865		55.354	50.356		64.675	67.462
	39.785	42.188		43.533	44.975		56.891	84.088
	45.84	52.375		45.263	71.402		105.806	77.457
	51.317	49.203		68.904	54.489		100.328	64.675
	39.882			49.972	40.843		56.891	90.622
	36.806			61.216	48.05		78.514	93.601
	27.581			47.089	59.87		65.444	118.395

## Sheet: Sholl analysis
Sholl analysis, each column represented the sholl interactions of a cell from a 40X Iba1 staining image
Distance (μm)	no DT control																	WT low dose DT													DTR low dose DT														WT high dose DT
0	1	1	1	1	1	1	1	1	1	1	1	1	1	1	1	1	1	1	1	1	1	1	1	1	1	1	1	1	1	1	1	1	1	1	1	1	1	1	1	1	1	1	1	1	1	1	1	1	1
2	1	1	1	1	1	2	1	1	1	1	2	1	1	1	2	1	1	1	1	1	1	1	1	1	1	1	1	1	1	1	1	1	1	1	2	2	1	1	1	2	1	2	1	1	1	1	1	1	1
4	3	7	4	3	5	5	7	9	3	4	8	5	3	5	5	5	7	2	4	3	3	3	5	5	4	8	1	5	4	8	4	5	3	6	2	5	4	4	4	7	6	3	5	4	1	1	6	2	2
6	7	9	7	6	5	7	8	8	5	6	6	8	5	8	8	4	11	10	5	4	6	7	8	6	5	9	8	8	8	8	7	6	5	6	3	10	3	7	5	7	8	5	4	5	9	4	6	8	5
8	8	6	12	9	6	10	10	10	10	7	7	8	13	9	8	8	9	11	9	5	8	8	10	8	7	11	9	11	7	11	5	8	4	7	5	13	9	8	7	7	6	7	10	3	11	15	6	6	13
10	13	9	9	11	7	6	12	11	9	13	14	11	12	11	11	12	9	9	7	10	10	17	16	9	8	15	8	15	9	10	4	5	4	6	6	8	10	7	8	7	8	9	11	7	12	12	9	10	10
12	11	12	15	12	12	8	20	9	12	18	12	11	18	15	14	9	15	14	12	14	11	13	13	11	11	14	13	13	12	14	6	8	8	7	12	9	9	12	6	6	6	7	8	5	13	14	10	9	10
14	11	13	12	10	10	11	13	13	12	18	9	18	16	11	15	8	12	14	13	11	12	9	13	17	14	15	15	16	13	9	7	9	10	5	11	8	10	7	6	8	12	11	9	6	9	15	12	8	14
16	16	8	9	14	19	7	13	14	17	16	7	15	14	10	16	11	9	16	10	12	13	12	12	10	15	15	14	21	15	19	6	5	9	6	11	13	9	7	7	6	10	7	9	5	8	10	14	9	9
18	13	6	11	14	18	7	14	13	18	20	8	19	10	11	12	8	7	18	12	15	11	12	13	10	15	16	12	15	16	11	7	5	8	6	12	7	9	9	5	9	8	9	8	7	6	7	9	9	8
20	14	9	11	13	15	4	18	14	19	21	14	15	11	8	9	11	7	17	10	10	14	9	7	8	17	11	11	11	15	5	10	5	5	4	9	8	8	2	3	12	2	6	7	2	4	2	8	5	10
22	13	4	10	11	12	7	10	15	17	23	12	14	11	8	11	9	7	12	9	14	10	12	9	7	17	10	16	10	12	5	12	2	5	3	8	8	9	3	4	9	2	5	7	3	5	3	5	1	7
24	12	6	8	9	10	7	2	7	22	20	9	14	9	6	7	8	7	11	10	10	8	10	10	5	16	8	11	10	8	7	11	2	9	2	5	8	7	3	3	6	1	6	6	3	3	0	2	0	1
26	11	3	13	4	4	3	1	8	15	19	9	7	6	7	7	7	11	7	11	6	6	3	8	6	12	4	9	8	9	6	14	2	7	3	6	3	3	2	3	4	1	5	2	2	5	0	3	0	2
28	14	1	15	11	4	3	1	4	15	17	6	5	6	4	5	5	6	5	4	8	7	5	8	3	16	3	4	6	5	3	8	1	8	4	5	2	2	2	2	2	1	3	2	1	6	0	3	0	0
30	10	4	13	5	5	5	4	2	7	21	5	6	9	7	1	3	6	10	5	7	9	4	8	5	12	4	8	9	1	3	6	0	4	3	5	2	2	2	6	2	1	2	1	1	2	0	5	0	0
32	7	1	9	5	2	4	1	4	8	8	3	4	3	2	2	6	4	6	5	3	6	3	4	2	9	3	5	7	2	1	4	0	3	1	5	2	3	2	6	0	1	1	1	1	2	0	3	0	0
34	10	2	8	5	2	2	0	4	4	4	3	0	4	3	0	2	6	3	5	2	5	4	1	2	4	2	6	7	0	2	1	0	2	1	2	1	2	1	4	0	1	1	2	0	1	0	1	0	0
36	7	2	4	6	1	3	0	3	5	2	4	2	1	1	0	2	4	2	5	2	2	4	0	1	2	2	2	5	0	3	2	0	1	1	1	1	2	0	1	0	0	0	1	0	0	0	0	0	0
38	1	3	4	8	1	0	0	3	5	1	2	1	0	0	0	0	6	4	2	3	0	3	0	0	0	1	3	2	0	1	0	0	0	1	1	0	2	0	2	0	0	0	2	0	0	0	0	0	0
40	1	2	4	8	0	0	0	2	4	1	2	3	0	0	0	0	1	1	0	2	2	0	0	0	0	0	4	0	0	1	0	0	0	0	1	0	3	0	2	0	0	0	2	0	0	0	0	0	0
42	0	5	3	4	0	0	0	1	7	0	2	2	0	0	0	0	0	0	0	2	2	0	0	0	0	0	4	0	0	0	0	0	0	0	0	0	2	0	1	0	0	0	1	0	0	0	0	0	0
44	0	0	3	3	0	0	0	0	5	0	2	2	0	0	0	0	0	0	0	2	0	0	0	0	0	0	4	0	0	0	0	0	0	0	0	0	1	0	1	0	0	0	2	0	0	0	0	0	0
46	0	0	0	4	0	0	0	0	2	0	2	0	0	0	0	0	0	0	0	4	0	0	0	0	0	0	3	0	0	0	0	0	0	0	0	0	0	0	1	0	0	0	1	0	0	0	0	0	0
48	0	0	0	4	0	0	0	0	1	0	2	0	0	0	0	0	0	0	0	0	0	0	0	0	0	0	4	0	0	0	0	0	0	0	0	0	0	0	0	0	0	0	0	0	0	0	0	0	0
[truncated: 28 more columns]

## Sheet: Microglia cell density (Fig S1)
Microglia cell density (mm-2) of WT mice at days post DT, each number represented the cell density calculated from a 10X Iba1 staining image, data for day 10 were used for Fig 1 as well
	Naïve control	day 4	day 7	day 10
	203.162	304.743	288.49	251.921
	223.478	231.605	255.984	266.142
	215.352	272.237	255.984	274.269
	246.3	260.047	260.047	276.3
	215.352	255.984	276.3	278.332
	231.605	235.668	284.427	286.458
	223.478	215.352	207.225	286.458
	215.352	231.605	325.059	292.553
	260.047	239.731	308.806	294.585
	247.858	219.415	223.478	296.616
	219.415	272.237	227.541	304.743
	215.352	243.794	288.49	310.838
	247.858	264.111	247.858	320.996
	235.668	243.794	272.237	325.059
	231.605	264.111	394.134	335.217
	247.858	199.099	264.111	357.565
	231.605	264.111	304.743	359.597
	223.478	195.036	260.047	375.85
	223.478	231.605	243.794	432.735
	243.794	211.288	288.49
	207.225		320.996
	227.541		280.364
			292.553
			341.312
			361.628
			260.047
			280.364
			329.122
			195.036
			243.794
			268.174
			227.541
			268.174
			203.162
			251.921
			325.059
			251.921
			268.174
			284.427
			251.921
			284.427
			243.794
